# Supplementary material for: Genome-wide analysis of DWD proteins in soybean (Glycine max): Significance of Gm08DWD and GmMYB176 interaction in isoflavonoid biosynthesis
Source: PLoS One. 2017 Jun 6;12(6):e0178947. doi: 10.1371/journal.pone.0178947 (PMC5460815; doi:10.1371/journal.pone.0178947)
Supplement: S5 Table — (XLSX) [file pone.0178947.s006.xlsx]

## Sheet: all the DWD genes
Table S5 Trancript profile data of 161 DWD genes in soybean
ID	Root_hairs	Root	Nodules	Leaves	SAM	Stem	Fower	Pod	Seed	Maximal fold change
Glyma.01G001600	4.194	2.074	2.779	5.246	2.912	2.354	2.383	1.972	2.192	2.66024
Glyma.01G006600	3.453	4.778	4.383	5.887	4.446	4.79	10.726	5.217	5.182	3.10628
Glyma.01G029600	40.153	33.329	32.382	37.204	31.005	36.268	33.021	29.959	36.139	1.34027
Glyma.01G067900	9.905	7.572	7.893	5.467	7.907	7.097	2.994	7.715	9.584	3.30828
Glyma.01G086000	6.703	3.491	6.313	6.668	5.528	4.006	2.688	4.532	7.514	2.79539
Glyma.01G224200	2.024	1.838	2.57	5.307	4.342	4.564	8.721	5.463	3.985	4.74483
Glyma.02G012900	6.427	4.047	6.72	10.509	6.501	6.513	17.323	7.806	7.319	4.28045
Glyma.02G080600	15.797	10.482	13.572	9.716	12.816	11.234	9.498	13.284	15.164	1.66319
Glyma.02G097500	8.123	17.162	9.246	13.353	9.05	11.642	20.05	10.31	8.38	2.4683
Glyma.02G124400	10.737	11.849	10.988	9.618	11.382	17.655	6.87	11.879	9.044	2.56987
Glyma.02G146800	5.128	2.528	4.363	4.469	5.004	5.629	5.858	6.56	5.763	1.50355
Glyma.02G151500	4.448	1.352	2.729	10.301	3.588	4.095	1.255	3.092	5.606	8.20797
Glyma.02G152200	3.201	4.719	3.687	3.101	3.978	3.06	7.95	3.814	6.673	2.59804
Glyma.02G190600	5.208	2.365	4.547	5.381	4.867	3.827	2.838	4.186	4.37	2.27526
Glyma.02G226300	0.917	0.89	1.395	6.509	3.341	1.912	4.128	3.215	1.986	7.31348
Glyma.02G251700	20.844	11.621	21.302	23.369	16.582	13.743	9.894	13.218	18.306	2.36194
Glyma.02G267800	2.223	4.21	2.473	12.488	4.813	3.28	3.756	5.985	7.387	5.61763
Glyma.03G243800	6.232	7.394	7.404	8.384	5.367	6.531	10.323	6.357	6.917	1.92342
Glyma.03G244500	4.588	3.666	4.456	5.115	4.521	4.367	6.939	4.399	4.716	1.8928
Glyma.04G018500	23.141	22.144	17.7	10.555	15.059	16.636	10.845	15.596	19.49	2.19242
Glyma.04G045700	23.141	22.144	17.700	10.555	15.059	16.636	10.845	15.596	19.490	2.19242
Glyma.04G093100	6.036	3.433	7.288	6.888	7.176	8.517	9.424	13.410	12.369	3.9062
Glyma.04G104200	7.705	16.470	7.282	9.930	4.003	5.330	9.077	12.543	3.830	4.30026
Glyma.04G112700	4.444	5.375	6.421	13.086	7.266	7.563	13.893	9.902	10.827	3.12624
Glyma.04G129500	2.184	1.949	1.902	1.505	3.742	1.715	1.197	2.591	3.344	3.12615
Glyma.04G201300	2.618	2.339	2.471	3.981	3.147	2.433	1.395	2.679	2.477	2.85376
Glyma.05G027800	5.281	1.944	4.210	6.558	4.307	3.901	2.058	3.819	5.719	24.3265
Glyma.05G010900	22.448	18.025	20.851	21.868	16.960	24.543	20.329	21.413	18.986	1.44711
Glyma.05G004600	0.628	0.146	0.466	0.049	1.192	0.267	0.091	0.340	0.254	3.37346
Glyma.05G090500	14.715	11.864	10.886	17.274	11.735	14.658	15.376	16.882	15.547	1.58681
Glyma.05G100500	7.448	6.187	12.944	11.793	11.209	6.985	9.376	9.725	10.252	2.09213
Glyma.05G131200	26.119	11.704	22.548	19.351	28.372	22.322	17.253	30.475	32.447	2.7723
Glyma.05G147800	17.929	10.772	15.199	20.245	14.097	17.167	8.085	13.915	23.619	2.92134
Glyma.05G170500	15.704	15.515	16.317	12.618	18.779	14.843	13.057	15.423	19.594	1.55286
Glyma.05G187400	9.462	10.806	7.835	10.087	11.130	10.134	9.109	9.096	19.414	2.47786
Glyma.06G013000	2.606	2.148	4.121	2.861	3.088	4.927	1.289	3.415	4.903	3.82234
Glyma.06G018800	7.285	5.463	4.830	4.019	6.489	7.277	5.318	5.634	6.090	1.81264
Glyma.06G026400	3.086	3.206	2.554	2.565	1.865	2.107	2.812	3.068	3.765	2.01877
Glyma.06G046400	1.341	1.110	1.143	1.435	1.559	2.617	38.576	2.071	4.117	34.7532
Glyma.06G094900	7.320	7.255	9.886	6.988	6.035	9.778	6.771	8.490	7.272	1.63811
Glyma.06G105200	1.784	3.581	2.931	3.440	2.241	1.110	7.037	2.928	4.429	6.33964
Glyma.06G242100	0.202	0.280	0.122	0.027	0.750	0.013	1.458	1.555	0.037	3.05596
Glyma.06G163900	6.041	8.245	5.585	6.166	6.367	5.828	15.564	5.391	5.093	9.45611
Glyma.06G185900	2.371	2.161	2.385	1.276	0.227	5.392	5.022	12.066	4.987	119.615
Glyma.07G058200	0.852	0.456	2.513	25.453	7.416	9.258	30.751	7.369	3.636	67.4364
Glyma.07G068400	6.041	5.221	5.362	5.665	8.944	5.968	4.792	6.092	6.247	1.86644
Glyma.07G125200	4.090	3.916	4.691	6.390	4.127	4.908	9.534	5.142	4.283	2.33105
Glyma.07G192100	0.301	0.326	0.272	0.114	1.588	0.552	0.203	0.255	0.275	13.9298
Glyma.07G248900	9.822	6.207	9.332	7.305	9.270	10.760	5.660	9.888	7.977	1.90106
Glyma.07G270300	13.753	26.607	17.110	20.207	14.874	19.657	60.291	17.735	14.628	4.38384
Glyma.07G273800	1.769	1.127	1.571	4.908	2.398	2.204	3.174	2.514	1.920	4.35492
Glyma.08G021200	1.045	0.654	1.748	4.330	3.016	1.770	2.240	0.872	2.666	6.6208
Glyma.08G040500	13.586	11.874	12.373	12.545	8.689	12.309	12.865	13.811	8.793	1.58948
Glyma.08G085900	21.993	16.646	20.222	18.444	29.427	19.306	14.963	23.753	30.555	2.04204
Glyma.08G104700	9.621	8.075	8.184	15.498	9.040	12.956	7.256	8.689	8.040	2.13589
Glyma.08G128700	13.886	17.652	14.829	13.453	19.805	15.441	17.550	15.003	20.947	1.55705
Glyma.08G145700	3.822	3.893	3.315	3.471	5.276	4.708	2.980	4.549	7.132	2.39329
Glyma.08G180700	6.653	7.299	10.048	6.843	7.227	12.480	13.117	13.883	15.706	2.36074
Glyma.08G230900	2.340	2.780	2.821	3.380	4.088	3.092	4.622	3.518	4.189	1.97521
Glyma.08G337200	7.332	4.436	5.776	7.298	6.990	6.827	6.220	8.775	10.017	2.07711
Glyma.08G336200	9.763	13.083	11.839	11.338	11.032	14.411	14.072	9.373	6.938	2.25812
Glyma.09G016800	8.180	4.537	8.830	7.717	5.481	8.812	7.916	8.497	9.829	2.16641
Glyma.09G017700	11.641	15.664	16.571	14.183	9.874	13.899	17.797	14.924	9.748	1.82571
Glyma.09G023100	4.770	2.221	2.676	3.134	2.000	2.216	0.919	1.383	2.933	5.19042
Glyma.09G037300	2.523	1.917	3.224	4.879	3.615	2.194	5.787	2.961	3.638	3.01878
Glyma.09G043800	26.471	21.654	20.545	25.358	24.177	19.437	15.075	21.104	25.747	1.75595
Glyma.09G063100	36.969	29.925	36.621	34.827	54.093	32.416	35.023	29.959	38.086	1.80762
Glyma.09G077900	3.096	2.765	3.672	3.837	4.829	2.517	1.970	1.430	2.537	3.37692
Glyma.09G084600	5.016	1.399	3.731	10.886	2.809	3.116	1.307	3.234	4.323	8.329
Glyma.09G086200	9.997	3.110	5.647	8.785	4.290	6.757	3.790	6.527	6.162	3.21447
Glyma.09G234100	41.454	27.213	27.060	24.817	28.934	26.539	10.019	22.631	33.699	4.13754
Glyma.09G278500	8.681	5.250	6.978	9.298	6.626	9.610	15.663	9.434	7.504	2.98343
Glyma.10G000800	6.655	6.323	5.808	6.552	6.511	5.697	5.689	5.274	4.152	1.60284
Glyma.10G022000	14.403	15.961	13.512	14.168	21.744	15.912	14.005	15.212	21.912	1.62167
Glyma.10G023000	6.278	13.489	13.085	15.890	9.229	8.506	16.623	8.946	6.036	2.75398
Glyma.10G027100	11.675	6.567	10.568	14.967	6.219	11.354	8.462	11.394	11.020	2.40666
Glyma.10G129800	10.943	10.228	10.374	10.534	8.537	9.080	5.373	6.127	9.486	2.03666
Glyma.10G133700	37.608	25.723	29.031	26.294	29.559	24.534	22.849	23.806	26.668	1.64594
Glyma.10G200300	7.060	4.597	5.594	8.521	5.246	3.925	2.075	3.939	9.164	4.41639
Glyma.10G259600	2.278	2.703	2.747	1.666	2.945	2.586	2.021	4.277	4.805	2.88415
Glyma.10G284000	12.820	11.058	11.068	12.150	12.584	16.491	16.539	17.065	16.997	1.54323
Glyma.11G018700	2.628	2.965	3.004	8.746	6.417	7.577	8.721	6.078	4.244	3.32801
Glyma.11G091500	16.903	11.393	13.208	8.673	17.610	8.843	4.760	9.502	8.627	3.69958
Glyma.11G118500	31.965	50.315	26.705	31.725	42.664	37.333	25.759	39.340	62.690	2.3475
Glyma.11G120700	7.998	5.995	6.771	7.438	7.559	10.230	9.644	9.725	14.640	2.44204
Glyma.12G002900	56.160	37.319	43.637	33.362	35.509	38.848	20.508	32.653	41.096	2.73844
Glyma.12G025800	5.250	3.542	6.160	4.040	6.118	6.980	2.910	5.380	7.435	2.55498
Glyma.12G033100	17.687	13.105	16.237	9.115	24.868	14.507	5.757	10.264	9.587	4.31961
Glyma.12G043900	17.868	32.756	14.501	18.481	18.685	16.875	15.450	12.037	14.569	2.72128
Glyma.12G045800	15.574	16.300	14.144	11.958	12.050	13.454	12.701	14.175	14.784	1.3631
Glyma.12G155700	0.000	0.024	0.014	2.701	0.664	0.067	1.256	1.156	0.041	#DIV/0!
Glyma.12G224600	2.837	4.554	6.344	13.801	7.190	3.403	3.420	5.878	5.783	4.86465
Glyma.13G056900	5.243	3.184	4.214	6.710	5.651	3.757	2.314	3.959	4.886	2.89974
Glyma.13G106300	6.238	7.298	5.676	6.575	7.824	5.929	4.817	4.412	4.928	1.77335
Glyma.13G184300	0.706	1.587	0.382	0.085	9.048	0.756	0.808	1.940	1.147	106.447
Glyma.13G198200	6.027	2.553	5.049	4.965	6.610	4.777	5.292	6.575	8.369	3.2781
Glyma.13G213100	4.392	12.295	6.126	11.918	5.439	6.293	6.657	5.924	7.267	2.79941
Glyma.13G227200	5.073	4.028	4.437	4.613	4.684	3.431	2.403	4.565	6.851	2.85102
Glyma.13G229400	10.605	13.044	9.160	13.918	6.119	10.750	22.564	12.153	7.911	2.85223
Glyma.13G244300	5.609	5.469	8.588	13.579	10.786	9.516	13.602	14.819	10.169	2.70964
Glyma.13G255400	7.884	5.211	6.416	6.538	6.099	5.676	2.842	3.980	6.161	2.7741
Glyma.13G329300	1.289	0.779	1.966	4.751	1.812	1.740	15.016	1.944	3.667	4.45842
Glyma.13G350500	7.573	5.600	5.799	1.027	10.667	4.211	2.319	3.790	4.288	19.276
Glyma.13G287200	2.732	1.383	1.620	1.991	2.837	2.699	2.802	5.698	6.166	10.3866
Glyma.14G049700	3.168	2.975	2.156	14.052	6.343	4.323	6.586	8.784	13.204	6.51763
Glyma.14G065100	1.515	0.999	1.433	2.973	1.747	1.079	1.686	1.515	2.223	2.97598
Glyma.14G103000	3.196	3.322	3.812	2.489	4.284	2.875	3.722	4.940	4.283	1.98473
Glyma.14G193200	1.206	1.379	0.895	9.282	7.060	2.922	6.601	3.578	1.680	10.3709
Glyma.15G024000	0.230	0.114	0.351	1.076	0.361	0.308	0.814	1.047	0.373	9.4386
Glyma.15G044600	4.415	6.749	6.311	8.155	6.452	8.819	7.738	7.604	6.502	1.99751
Glyma.15G051700	17.532	19.716	30.554	25.133	18.545	18.609	19.536	19.482	16.732	1.82608
Glyma.15G059400	4.558	2.887	3.128	4.655	3.155	3.667	1.334	2.590	3.584	3.48951
Glyma.15G069400	3.873	2.569	4.328	5.480	8.997	10.687	11.400	5.395	5.651	4.43752
Glyma.15G083100	3.195	1.270	3.442	3.754	2.331	3.709	7.461	6.576	2.510	5.8748
Glyma.15G085200	18.749	18.892	18.218	22.111	18.977	21.076	14.402	17.487	17.658	1.53527
Glyma.15G099700	18.749	18.892	18.218	22.111	18.977	21.076	14.402	17.487	17.658	1.53527
Glyma.15G122400	8.863	5.675	10.013	10.881	7.991	10.317	13.530	11.848	15.043	2.65075
Glyma.15G123600	11.795	24.258	19.727	27.776	17.645	23.139	40.445	21.079	19.001	3.429
Glyma.15G138800	4.992	0.568	29.726	0.000	0.035	0.000	0.000	0.050	0.064	#DIV/0!
Glyma.15G142600	2.624	2.259	3.202	3.368	3.839	2.319	3.388	3.851	4.258	1.8849
Glyma.15G149300	16.714	12.270	15.032	13.917	14.459	14.879	12.664	15.191	19.169	1.56227
Glyma.15G155900	1.218	0.464	0.897	1.123	1.291	0.801	0.661	1.330	1.586	3.4181
Glyma.15G169800	29.736	16.002	33.024	22.267	51.167	21.898	20.591	23.903	31.898	3.19754
Glyma.15G193000	7.508	1.911	4.125	11.113	4.105	3.823	2.382	4.355	6.422	5.81528
Glyma.15G195000	9.458	2.837	5.101	8.323	5.021	5.317	3.261	5.628	4.551	3.3338
Glyma.15G218700	2.594	2.474	2.440	4.099	4.230	2.481	2.034	1.693	4.137	2.49852
Glyma.15G236500	5.762	1.914	3.961	4.974	5.054	4.004	3.816	6.137	8.898	4.6489
Glyma.16G027200	0.711	0.294	1.485	26.174	4.971	5.290	33.223	8.932	2.871	113.003
Glyma.16G034400	16.289	11.271	13.892	9.265	10.275	13.698	8.113	10.378	14.124	2.00777
Glyma.16G037700	18.700	20.591	15.464	10.955	17.270	15.761	14.772	15.865	31.678	2.14446
Glyma.16G071900	3.938	1.731	2.857	0.950	3.234	3.901	1.823	3.403	3.562	4.14526
Glyma.16G165100	11.381	4.377	8.054	9.696	9.019	7.166	6.198	9.303	18.062	4.12657
Glyma.17G003600	15.833	23.151	18.581	14.349	16.457	20.731	19.732	18.477	15.351	1.44477
Glyma.17G025400	4.197	2.601	4.380	3.854	5.368	3.770	3.720	2.597	3.925	2.067
Glyma.17G053100	5.860	6.278	6.668	5.698	5.892	6.068	4.244	3.318	6.061	2.00964
Glyma.17G103900	12.260	6.870	10.451	2.749	28.769	13.353	13.011	16.905	27.002	10.4653
Glyma.17G165900	7.067	6.497	9.846	10.632	10.963	7.562	19.759	8.531	9.200	3.04125
Glyma.17G176300	15.700	12.231	13.767	12.818	12.751	14.725	11.620	19.235	17.900	1.65534
Glyma.17G222400	9.008	5.281	10.605	7.269	11.419	8.684	8.631	14.480	15.059	2.85154
Glyma.18G071300	7.607	4.839	7.247	5.046	6.591	7.077	3.585	5.076	6.846	2.1219
Glyma.18G072400	8.227	5.132	6.946	8.797	9.563	9.443	10.106	11.922	11.680	2.32307
Glyma.18G210300	4.812	3.289	3.685	4.761	4.244	5.256	7.883	5.880	5.322	2.39678
Glyma.18G284000	19.213	20.044	16.059	22.069	15.438	23.340	16.998	23.424	17.047	1.51729
Glyma.19G005200	3.990	1.777	2.452	0.176	3.648	1.287	0.586	1.211	0.808	3.9375
Glyma.19G000400	8.372	5.191	5.444	2.496	9.828	8.881	4.102	6.816	6.075	22.6705
Glyma.19G020400	1.645	1.490	2.763	4.003	2.592	2.228	5.308	2.329	1.987	3.56242
Glyma.19G029400	10.527	5.264	8.265	9.798	7.835	5.668	3.009	5.796	10.186	3.4985
Glyma.19G063300	3.997	4.290	4.355	3.533	3.427	5.381	2.547	3.621	4.447	2.11268
Glyma.19G114900	22.403	21.519	19.198	19.189	17.639	16.374	17.258	14.555	37.941	2.60673
Glyma.19G169500	15.936	13.883	13.514	15.188	14.249	15.957	12.524	17.225	21.985	1.75543
Glyma.19G210500	8.920	5.741	6.572	7.270	7.015	10.264	4.945	9.029	11.838	2.39393
Glyma.19G241300	5.435	6.299	6.347	6.526	4.162	5.144	11.201	5.332	5.306	2.69125
Glyma.19G241800	4.879	5.025	4.880	5.673	4.911	4.056	5.341	4.657	5.053	1.39867
Glyma.20G084500	28.648	14.266	22.274	23.387	29.312	25.458	18.417	26.005	27.740	2.05468
Glyma.20G105700	8.815	7.046	5.411	3.351	9.967	8.783	4.294	10.627	6.903	3.17129
Glyma.20G126400	0.259	0.116	0.233	0.625	0.469	2.219	0.673	1.294	0.283	19.1293
Glyma.20G131200	1.888	1.270	1.461	1.307	2.249	1.688	1.789	2.471	3.194	2.51496
Glyma.20G132800	1.888	1.270	1.461	1.307	2.249	1.688	1.789	2.471	3.194	2.51496
Glyma.20G133400	10.819	9.792	12.486	4.583	16.812	11.237	8.048	10.701	14.577	3.18067
Glyma.20G190200	6.732	3.785	4.160	7.492	4.036	3.406	1.527	2.993	6.684	2.3934
Glyma.20G173100	13.614	14.613	10.612	13.639	8.440	16.907	10.239	8.979	7.064	4.90635

## Sheet: nodules
DWD genes with maximal transcript accumulation in root
ID	Root_hairs	Root	Nodules	Leaves	SAM	Stem	Fower	Pod	Seed
Glyma.05G100500	7.448	6.187	12.944	11.793	11.209	6.985	9.376	9.725	10.252
Glyma.06G094900	7.320	7.255	9.886	6.988	6.035	9.778	6.771	8.490	7.272
Glyma.15G051700	17.532	19.716	30.554	25.133	18.545	18.609	19.536	19.482	16.732
Glyma.15G138800	4.992	0.568	29.726	0.000	0.035	0.000	0.000	0.050	0.064
Glyma.17G053100	5.860	6.278	6.668	5.698	5.892	6.068	4.244	3.318	6.061

## Sheet: flower
DWD genes with maximal transcript accumulation in flower
ID	Root_hairs	Root	Nodules	Leaves	SAM	Stem	Fower	Pod	Seed
Glyma.01G224200	2.024	1.838	2.57	5.307	4.342	4.564	8.721	5.463	3.985
Glyma.02G012900	6.427	4.047	6.72	10.509	6.501	6.513	17.323	7.806	7.319
Glyma.02G097500	8.123	17.162	9.246	13.353	9.05	11.642	20.05	10.31	8.38
Glyma.02G152200	3.201	4.719	3.687	3.101	3.978	3.06	7.95	3.814	6.673
Glyma.03G243800	6.232	7.394	7.404	8.384	5.367	6.531	10.323	6.357	6.917
Glyma.03G244500	4.588	3.666	4.456	5.115	4.521	4.367	6.939	4.399	4.716
Glyma.04G112700	4.444	5.375	6.421	13.086	7.266	7.563	13.893	9.902	10.827
Glyma.06G046400	1.341	1.110	1.143	1.435	1.559	2.617	38.576	2.071	4.117
Glyma.06G163900	6.041	8.245	5.585	6.166	6.367	5.828	15.564	5.391	5.093
Glyma.07G058200	0.852	0.456	2.513	25.453	7.416	9.258	30.751	7.369	3.636
Glyma.07G125200	4.090	3.916	4.691	6.390	4.127	4.908	9.534	5.142	4.283
Glyma.07G270300	13.753	26.607	17.110	20.207	14.874	19.657	60.291	17.735	14.628
Glyma.08G230900	2.340	2.780	2.821	3.380	4.088	3.092	4.622	3.518	4.189
Glyma.09G017700	11.641	15.664	16.571	14.183	9.874	13.899	17.797	14.924	9.748
Glyma.09G037300	2.523	1.917	3.224	4.879	3.615	2.194	5.787	2.961	3.638
Glyma.09G278500	8.681	5.250	6.978	9.298	6.626	9.610	15.663	9.434	7.504
Glyma.10G023000	6.278	13.489	13.085	15.890	9.229	8.506	16.623	8.946	6.036
Glyma.12G155700	0.000	0.024	0.014	2.701	0.664	0.067	1.256	1.156	0.041
Glyma.13G229400	10.605	13.044	9.160	13.918	6.119	10.750	22.564	12.153	7.911
Glyma.13G329300	1.289	0.779	1.966	4.751	1.812	1.740	15.016	1.944	3.667
Glyma.15G069400	3.873	2.569	4.328	5.480	8.997	10.687	11.400	5.395	5.651
Glyma.15G083100	3.195	1.270	3.442	3.754	2.331	3.709	7.461	6.576	2.510
Glyma.15G123600	11.795	24.258	19.727	27.776	17.645	23.139	40.445	21.079	19.001
Glyma.16G027200	0.711	0.294	1.485	26.174	4.971	5.290	33.223	8.932	2.871
Glyma.17G165900	7.067	6.497	9.846	10.632	10.963	7.562	19.759	8.531	9.200
Glyma.18G210300	4.812	3.289	3.685	4.761	4.244	5.256	7.883	5.880	5.322
Glyma.19G020400	1.645	1.490	2.763	4.003	2.592	2.228	5.308	2.329	1.987
Glyma.19G241300	5.435	6.299	6.347	6.526	4.162	5.144	11.201	5.332	5.306
Glyma.01G006600	3.453	4.778	4.383	5.887	4.446	4.79	10.726	5.217	5.182
Glyma.06G105200	1.784	3.581	2.931	3.440	2.241	1.110	7.037	2.928	4.429

## Sheet: seeds
DWD genes with maximal transcript accumulation in seeds
ID	Root_hairs	Root	Nodules	Leaves	SAM	Stem	Fower	Pod	Seed
Glyma.01G086000	6.703	3.491	6.313	6.668	5.528	4.006	2.688	4.532	7.514
Glyma.05G131200	26.119	11.704	22.548	19.351	28.372	22.322	17.253	30.475	32.447
Glyma.05G147800	17.929	10.772	15.199	20.245	14.097	17.167	8.085	13.915	23.619
Glyma.05G170500	15.704	15.515	16.317	12.618	18.779	14.843	13.057	15.423	19.594
Glyma.05G187400	9.462	10.806	7.835	10.087	11.130	10.134	9.109	9.096	19.414
Glyma.06G026400	3.086	3.206	2.554	2.565	1.865	2.107	2.812	3.068	3.765
Glyma.08G085900	21.993	16.646	20.222	18.444	29.427	19.306	14.963	23.753	30.555
Glyma.08G128700	13.886	17.652	14.829	13.453	19.805	15.441	17.550	15.003	20.947
Glyma.08G145700	3.822	3.893	3.315	3.471	5.276	4.708	2.980	4.549	7.132
Glyma.08G180700	6.653	7.299	10.048	6.843	7.227	12.480	13.117	13.883	15.706
Glyma.08G337200	7.332	4.436	5.776	7.298	6.990	6.827	6.220	8.775	10.017
Glyma.09G016800	8.180	4.537	8.830	7.717	5.481	8.812	7.916	8.497	9.829
Glyma.10G022000	14.403	15.961	13.512	14.168	21.744	15.912	14.005	15.212	21.912
Glyma.10G200300	7.060	4.597	5.594	8.521	5.246	3.925	2.075	3.939	9.164
Glyma.10G259600	2.278	2.703	2.747	1.666	2.945	2.586	2.021	4.277	4.805
Glyma.11G118500	31.965	50.315	26.705	31.725	42.664	37.333	25.759	39.340	62.690
Glyma.11G120700	7.998	5.995	6.771	7.438	7.559	10.230	9.644	9.725	14.640
Glyma.12G025800	5.250	3.542	6.160	4.040	6.118	6.980	2.910	5.380	7.435
Glyma.13G198200	6.027	2.553	5.049	4.965	6.610	4.777	5.292	6.575	8.369
Glyma.13G227200	5.073	4.028	4.437	4.613	4.684	3.431	2.403	4.565	6.851
Glyma.13G287200	2.732	1.383	1.620	1.991	2.837	2.699	2.802	5.698	6.166
Glyma.15G122400	8.863	5.675	10.013	10.881	7.991	10.317	13.530	11.848	15.043
Glyma.15G142600	2.624	2.259	3.202	3.368	3.839	2.319	3.388	3.851	4.258
Glyma.15G149300	16.714	12.270	15.032	13.917	14.459	14.879	12.664	15.191	19.169
Glyma.15G155900	1.218	0.464	0.897	1.123	1.291	0.801	0.661	1.330	1.586
Glyma.15G236500	5.762	1.914	3.961	4.974	5.054	4.004	3.816	6.137	8.898
Glyma.16G037700	18.700	20.591	15.464	10.955	17.270	15.761	14.772	15.865	31.678
Glyma.16G165100	11.381	4.377	8.054	9.696	9.019	7.166	6.198	9.303	18.062
Glyma.17G222400	9.008	5.281	10.605	7.269	11.419	8.684	8.631	14.480	15.059
Glyma.19G114900	22.403	21.519	19.198	19.189	17.639	16.374	17.258	14.555	37.941
Glyma.19G169500	15.936	13.883	13.514	15.188	14.249	15.957	12.524	17.225	21.985
Glyma.19G210500	8.920	5.741	6.572	7.270	7.015	10.264	4.945	9.029	11.838
Glyma.20G131200	1.888	1.270	1.461	1.307	2.249	1.688	1.789	2.471	3.194
Glyma.20G132800	1.888	1.270	1.461	1.307	2.249	1.688	1.789	2.471	3.194
Glyma.20G133400	10.819	9.792	12.486	4.583	16.812	11.237	8.048	10.701	14.577

## Sheet: pods
DWD genes with maximal transcript accumulation in pods
ID	Root_hairs	Root	Nodules	Leaves	SAM	Stem	Fower	Pod	Seed
Glyma.02G146800	5.128	2.528	4.363	4.469	5.004	5.629	5.858	6.56	5.763
Glyma.04G093100	6.036	3.433	7.288	6.888	7.176	8.517	9.424	13.410	12.369
Glyma.06G242100	0.202	0.280	0.122	0.027	0.750	0.013	1.458	1.555	0.037
Glyma.08G040500	13.586	11.874	12.373	12.545	8.689	12.309	12.865	13.811	8.793
Glyma.13G244300	5.609	5.469	8.588	13.579	10.786	9.516	13.602	14.819	10.169
Glyma.10G284000	12.820	11.058	11.068	12.150	12.584	16.491	16.539	17.065	16.997
Glyma.18G072400	8.227	5.132	6.946	8.797	9.563	9.443	10.106	11.922	11.680
Glyma.18G284000	19.213	20.044	16.059	22.069	15.438	23.340	16.998	23.424	17.047
Glyma.14G103000	3.196	3.322	3.812	2.489	4.284	2.875	3.722	4.940	4.283
Glyma.17G176300	15.700	12.231	13.767	12.818	12.751	14.725	11.620	19.235	17.900
Glyma.20G105700	8.815	7.046	5.411	3.351	9.967	8.783	4.294	10.627	6.903
Glyma.06G185900	2.371	2.161	2.385	1.276	0.227	5.392	5.022	12.066	4.987

## Sheet: Leaf
DWD genes with maximal transcript accumulation in leaf
ID	Root_hairs	Root	Nodules	Leaves	SAM	Stem	Fower	Pod	Seed
Glyma.01G001600	4.194	2.074	2.779	5.246	2.912	2.354	2.383	1.972	2.192
Glyma.02G151500	4.448	1.352	2.729	10.301	3.588	4.095	1.255	3.092	5.606
Glyma.02G190600	5.208	2.365	4.547	5.381	4.867	3.827	2.838	4.186	4.37
Glyma.02G226300	0.917	0.89	1.395	6.509	3.341	1.912	4.128	3.215	1.986
Glyma.02G251700	20.844	11.621	21.302	23.369	16.582	13.743	9.894	13.218	18.306
Glyma.02G267800	2.223	4.21	2.473	12.488	4.813	3.28	3.756	5.985	7.387
Glyma.04G201300	2.618	2.339	2.471	3.981	3.147	2.433	1.395	2.679	2.477
Glyma.05G027800	5.281	1.944	4.210	6.558	4.307	3.901	2.058	3.819	5.719
Glyma.05G090500	14.715	11.864	10.886	17.274	11.735	14.658	15.376	16.882	15.547
Glyma.07G273800	1.769	1.127	1.571	4.908	2.398	2.204	3.174	2.514	1.920
Glyma.08G021200	1.045	0.654	1.748	4.330	3.016	1.770	2.240	0.872	2.666
Glyma.08G104700	9.621	8.075	8.184	15.498	9.040	12.956	7.256	8.689	8.040
Glyma.09G084600	5.016	1.399	3.731	10.886	2.809	3.116	1.307	3.234	4.323
Glyma.10G027100	11.675	6.567	10.568	14.967	6.219	11.354	8.462	11.394	11.020
Glyma.11G018700	2.628	2.965	3.004	8.746	6.417	7.577	8.721	6.078	4.244
Glyma.12G224600	2.837	4.554	6.344	13.801	7.190	3.403	3.420	5.878	5.783
Glyma.13G056900	5.243	3.184	4.214	6.710	5.651	3.757	2.314	3.959	4.886
Glyma.14G065100	1.515	0.999	1.433	2.973	1.747	1.079	1.686	1.515	2.223
Glyma.14G193200	1.206	1.379	0.895	9.282	7.060	2.922	6.601	3.578	1.680
Glyma.15G024000	0.230	0.114	0.351	1.076	0.361	0.308	0.814	1.047	0.373
Glyma.15G059400	4.558	2.887	3.128	4.655	3.155	3.667	1.334	2.590	3.584
Glyma.15G085200	18.749	18.892	18.218	22.111	18.977	21.076	14.402	17.487	17.658
Glyma.15G099700	18.749	18.892	18.218	22.111	18.977	21.076	14.402	17.487	17.658
Glyma.15G193000	7.508	1.911	4.125	11.113	4.105	3.823	2.382	4.355	6.422
Glyma.19G241800	4.879	5.025	4.880	5.673	4.911	4.056	5.341	4.657	5.053
Glyma.20G190200	6.732	3.785	4.160	7.492	4.036	3.406	1.527	2.993	6.684
Glyma.14G049700	3.168	2.975	2.156	14.052	6.343	4.323	6.586	8.784	13.204

## Sheet: stem
DWD genes with maximal transcript accumulation in stem
ID	Root_hairs	Root	Nodules	Leaves	SAM	Stem	Fower	Pod	Seed
Glyma.02G124400	10.737	11.849	10.988	9.618	11.382	17.655	6.87	11.879	9.044
Glyma.05G010900	22.448	18.025	20.851	21.868	16.960	24.543	20.329	21.413	18.986
Glyma.06G013000	2.606	2.148	4.121	2.861	3.088	4.927	1.289	3.415	4.903
Glyma.07G248900	9.822	6.207	9.332	7.305	9.270	10.760	5.660	9.888	7.977
Glyma.08G336200	9.763	13.083	11.839	11.338	11.032	14.411	14.072	9.373	6.938
Glyma.17G003600	15.833	23.151	18.581	14.349	16.457	20.731	19.732	18.477	15.351
Glyma.19G063300	3.997	4.290	4.355	3.533	3.427	5.381	2.547	3.621	4.447
Glyma.20G126400	0.259	0.116	0.233	0.625	0.469	2.219	0.673	1.294	0.283
Glyma.20G173100	13.614	14.613	10.612	13.639	8.440	16.907	10.239	8.979	7.064
Glyma.15G044600	4.415	6.749	6.311	8.155	6.452	8.819	7.738	7.604	6.502

## Sheet: SAM
DWD genes with maximal transcript accumulation in SAM
ID	Root_hairs	Root	Nodules	Leaves	SAM	Stem	Fower	Pod	Seed
Glyma.04G129500	2.184	1.949	1.902	1.505	3.742	1.715	1.197	2.591	3.344
Glyma.05G004600	0.628	0.146	0.466	0.049	1.192	0.267	0.091	0.340	0.254
Glyma.07G068400	6.041	5.221	5.362	5.665	8.944	5.968	4.792	6.092	6.247
Glyma.07G192100	0.301	0.326	0.272	0.114	1.588	0.552	0.203	0.255	0.275
Glyma.09G063100	36.969	29.925	36.621	34.827	54.093	32.416	35.023	29.959	38.086
Glyma.09G077900	3.096	2.765	3.672	3.837	4.829	2.517	1.970	1.430	2.537
Glyma.11G091500	16.903	11.393	13.208	8.673	17.610	8.843	4.760	9.502	8.627
Glyma.12G033100	17.687	13.105	16.237	9.115	24.868	14.507	5.757	10.264	9.587
Glyma.13G106300	6.238	7.298	5.676	6.575	7.824	5.929	4.817	4.412	4.928
Glyma.13G184300	0.706	1.587	0.382	0.085	9.048	0.756	0.808	1.940	1.147
Glyma.13G350500	7.573	5.600	5.799	1.027	10.667	4.211	2.319	3.790	4.288
Glyma.15G169800	29.736	16.002	33.024	22.267	51.167	21.898	20.591	23.903	31.898
Glyma.15G218700	2.594	2.474	2.440	4.099	4.230	2.481	2.034	1.693	4.137
Glyma.17G025400	4.197	2.601	4.380	3.854	5.368	3.770	3.720	2.597	3.925
Glyma.17G103900	12.260	6.870	10.451	2.749	28.769	13.353	13.011	16.905	27.002
Glyma.19G000400	8.372	5.191	5.444	2.496	9.828	8.881	4.102	6.816	6.075
Glyma.20G084500	28.648	14.266	22.274	23.387	29.312	25.458	18.417	26.005	27.740

## Sheet: root
DWD genes with maximal transcript accumulation in root
ID	Root_hairs	Root	Nodules	Leaves	SAM	Stem	Fower	Pod	Seed
Glyma.01G029600	40.153	33.329	32.382	37.204	31.005	36.268	33.021	29.959	36.139
Glyma.01G067900	9.905	7.572	7.893	5.467	7.907	7.097	2.994	7.715	9.584
Glyma.02G080600	15.797	10.482	13.572	9.716	12.816	11.234	9.498	13.284	15.164
Glyma.04G018500	23.141	22.144	17.7	10.555	15.059	16.636	10.845	15.596	19.49
Glyma.04G045700	23.141	22.144	17.700	10.555	15.059	16.636	10.845	15.596	19.490
Glyma.06G018800	7.285	5.463	4.830	4.019	6.489	7.277	5.318	5.634	6.090
Glyma.09G023100	4.770	2.221	2.676	3.134	2.000	2.216	0.919	1.383	2.933
Glyma.09G043800	26.471	21.654	20.545	25.358	24.177	19.437	15.075	21.104	25.747
Glyma.09G086200	9.997	3.110	5.647	8.785	4.290	6.757	3.790	6.527	6.162
Glyma.09G234100	41.454	27.213	27.060	24.817	28.934	26.539	10.019	22.631	33.699
Glyma.10G000800	6.655	6.323	5.808	6.552	6.511	5.697	5.689	5.274	4.152
Glyma.10G129800	10.943	10.228	10.374	10.534	8.537	9.080	5.373	6.127	9.486
Glyma.10G133700	37.608	25.723	29.031	26.294	29.559	24.534	22.849	23.806	26.668
Glyma.12G002900	56.160	37.319	43.637	33.362	35.509	38.848	20.508	32.653	41.096
Glyma.13G255400	7.884	5.211	6.416	6.538	6.099	5.676	2.842	3.980	6.161
Glyma.15G195000	9.458	2.837	5.101	8.323	5.021	5.317	3.261	5.628	4.551
Glyma.16G034400	16.289	11.271	13.892	9.265	10.275	13.698	8.113	10.378	14.124
Glyma.16G071900	3.938	1.731	2.857	0.950	3.234	3.901	1.823	3.403	3.562
Glyma.18G071300	7.607	4.839	7.247	5.046	6.591	7.077	3.585	5.076	6.846
Glyma.19G005200	3.990	1.777	2.452	0.176	3.648	1.287	0.586	1.211	0.808
Glyma.19G029400	10.527	5.264	8.265	9.798	7.835	5.668	3.009	5.796	10.186
Glyma.04G104200	7.705	16.470	7.282	9.930	4.003	5.330	9.077	12.543	3.830
Glyma.12G043900	17.868	32.756	14.501	18.481	18.685	16.875	15.450	12.037	14.569
Glyma.12G045800	15.574	16.300	14.144	11.958	12.050	13.454	12.701	14.175	14.784
Glyma.13G213100	4.392	12.295	6.126	11.918	5.439	6.293	6.657	5.924	7.267
